# Supplementary material for: ATXN1 N-terminal region explains the binding differences of wild-type and expanded forms
Source: BMC Med Genomics. 2019 Oct 26;12:145. doi: 10.1186/s12920-019-0594-4 (PMC6814966; doi:10.1186/s12920-019-0594-4)
Supplement: Supplementary file 12 — Additional file 12:. List of PDB files describing the interaction of wt (ATXN1Q29) and expanded (ATXN1Q82) ATXN1 with 71 interactors. Files can be downloaded from Zenodo DOI: https://doi.org/10.5281/zenodo.3416591. [file 12920_2019_594_MOESM12_ESM.xlsx]

## Sheet: lista zenodo
Additional file 12: List of PDB files describing the interaction of wt (ATXN1Q29) and expanded (ATXN1Q82) ATXN1 with 71 interactors.
Files can be downloaded from Zenodo DOI: 10.5281/zenodo.3416591
wt ATXN1-interactor	Zenodo's download link	expanded ATXN1-interactor	Zenodo's download link
ATXN1Q29-ADD3.pdb	https://zenodo.org/record/3416591/files/ATXN1Q29-ADD3.pdb?download=1	ATXN1Q82-ADD3.pdb	https://zenodo.org/record/3416591/files/ATXN1Q82-ADD3.pdb?download=1
ATXN1Q29-ARID5A.pdb	https://zenodo.org/record/3416591/files/ATXN1Q29-ARID5A.pdb?download=1	ATXN1Q82-ARID5A.pdb	https://zenodo.org/record/3416591/files/ATXN1Q82-ARID5A.pdb?download=1
ATXN1Q29-ASNS.pdb	https://zenodo.org/record/3416591/files/ATXN1Q29-ASNS.pdb?download=1	ATXN1Q82-ASNS.pdb	https://zenodo.org/record/3416591/files/ATXN1Q82-ASNS.pdb?download=1
ATXN1Q29-BAALC.pdb	https://zenodo.org/record/3416591/files/ATXN1Q29-BAALC.pdb?download=1	ATXN1Q82-BAALC.pdb	https://zenodo.org/record/3416591/files/ATXN1Q82-BAALC.pdb?download=1
ATXN1Q29-BASP1.pdb	https://zenodo.org/record/3416591/files/ATXN1Q29-BASP1.pdb?download=1	ATXN1Q82-BASP1.pdb	https://zenodo.org/record/3416591/files/ATXN1Q82-BASP1.pdb?download=1
ATXN1Q29-C16orf5.pdb	https://zenodo.org/record/3416591/files/ATXN1Q29-C16orf5.pdb?download=1	ATXN1Q82-C16orf5.pdb	https://zenodo.org/record/3416591/files/ATXN1Q82-C16orf5.pdb?download=1
ATXN1Q29-C2orf27B.pdb	https://zenodo.org/record/3416591/files/ATXN1Q29-C2orf27B.pdb?download=1	ATXN1Q82-C2orf27B.pdb	https://zenodo.org/record/3416591/files/ATXN1Q82-C2orf27B.pdb?download=1
ATXN1Q29-CAMK2B.pdb	https://zenodo.org/record/3416591/files/ATXN1Q29-CAMK2B.pdb?download=1	ATXN1Q82-CAMK2B.pdb	https://zenodo.org/record/3416591/files/ATXN1Q82-CAMK2B.pdb?download=1
ATXN1Q29-CHRNA7.pdb	https://zenodo.org/record/3416591/files/ATXN1Q29-CHRNA7.pdb?download=1	ATXN1Q82-CHRNA7.pdb	https://zenodo.org/record/3416591/files/ATXN1Q82-CHRNA7.pdb?download=1
ATXN1Q29-CREM.pdb	https://zenodo.org/record/3416591/files/ATXN1Q29-CREM.pdb?download=1	ATXN1Q82-CREM.pdb	https://zenodo.org/record/3416591/files/ATXN1Q82-CREM.pdb?download=1
ATXN1Q29-CRIP2.pdb	https://zenodo.org/record/3416591/files/ATXN1Q29-CRIP2.pdb?download=1	ATXN1Q82-CRIP2.pdb	https://zenodo.org/record/3416591/files/ATXN1Q82-CRIP2.pdb?download=1
ATXN1Q29-CRK.pdb	https://zenodo.org/record/3416591/files/ATXN1Q29-CRK.pdb?download=1	ATXN1Q82-CRK.pdb	https://zenodo.org/record/3416591/files/ATXN1Q82-CRK.pdb?download=1
ATXN1Q29-CRY2.pdb	https://zenodo.org/record/3416591/files/ATXN1Q29-CRY2.pdb?download=1	ATXN1Q82-CRY2.pdb	https://zenodo.org/record/3416591/files/ATXN1Q82-CRY2.pdb?download=1
ATXN1Q29-CXorf27.pdb	https://zenodo.org/record/3416591/files/ATXN1Q29-CXorf27.pdb?download=1	ATXN1Q82-CXorf27.pdb	https://zenodo.org/record/3416591/files/ATXN1Q82-CXorf27.pdb?download=1
ATXN1Q29-DHRSX.pdb	https://zenodo.org/record/3416591/files/ATXN1Q29-DHRSX.pdb?download=1	ATXN1Q82-DHRSX.pdb	https://zenodo.org/record/3416591/files/ATXN1Q82-DHRSX.pdb?download=1
ATXN1Q29-DHX37.pdb	https://zenodo.org/record/3416591/files/ATXN1Q29-DHX37.pdb?download=1	ATXN1Q82-DHX37.pdb	https://zenodo.org/record/3416591/files/ATXN1Q82-DHX37.pdb?download=1
ATXN1Q29-DIXDC1.pdb	https://zenodo.org/record/3416591/files/ATXN1Q29-DIXDC1.pdb?download=1	ATXN1Q82-DIXDC1.pdb	https://zenodo.org/record/3416591/files/ATXN1Q82-DIXDC1.pdb?download=1
ATXN1Q29-EIF1B.pdb	https://zenodo.org/record/3416591/files/ATXN1Q29-EIF1B.pdb?download=1	ATXN1Q82-EIF1B.pdb	https://zenodo.org/record/3416591/files/ATXN1Q82-EIF1B.pdb?download=1
ATXN1Q29-EIF3F.pdb	https://zenodo.org/record/3416591/files/ATXN1Q29-EIF3F.pdb?download=1	ATXN1Q82-EIF3F.pdb	https://zenodo.org/record/3416591/files/ATXN1Q82-EIF3F.pdb?download=1
ATXN1Q29-ESRRA.pdb	https://zenodo.org/record/3416591/files/ATXN1Q29-ESRRA.pdb?download=1	ATXN1Q82-ESRRA.pdb	https://zenodo.org/record/3416591/files/ATXN1Q82-ESRRA.pdb?download=1
ATXN1Q29-ETV4.pdb	https://zenodo.org/record/3416591/files/ATXN1Q29-ETV4.pdb?download=1	ATXN1Q82-ETV4.pdb	https://zenodo.org/record/3416591/files/ATXN1Q82-ETV4.pdb?download=1
ATXN1Q29-FAM46A.pdb	https://zenodo.org/record/3416591/files/ATXN1Q29-FAM46A.pdb?download=1	ATXN1Q82-FAM46A.pdb	https://zenodo.org/record/3416591/files/ATXN1Q82-FAM46A.pdb?download=1
ATXN1Q29-FAM46B.pdb	https://zenodo.org/record/3416591/files/ATXN1Q29-FAM46B.pdb?download=1	ATXN1Q82-FAM46B.pdb	https://zenodo.org/record/3416591/files/ATXN1Q82-FAM46B.pdb?download=1
ATXN1Q29-FAR1.pdb	https://zenodo.org/record/3416591/files/ATXN1Q29-FAR1.pdb?download=1	ATXN1Q82-FAR1.pdb	https://zenodo.org/record/3416591/files/ATXN1Q82-FAR1.pdb?download=1
ATXN1Q29-FOSL1.pdb	https://zenodo.org/record/3416591/files/ATXN1Q29-FOSL1.pdb?download=1	ATXN1Q82-FOSL1.pdb	https://zenodo.org/record/3416591/files/ATXN1Q82-FOSL1.pdb?download=1
ATXN1Q29-GATAD1.pdb	https://zenodo.org/record/3416591/files/ATXN1Q29-GATAD1.pdb?download=1	ATXN1Q82-GATAD1.pdb	https://zenodo.org/record/3416591/files/ATXN1Q82-GATAD1.pdb?download=1
ATXN1Q29-GGA2.pdb	https://zenodo.org/record/3416591/files/ATXN1Q29-GGA2.pdb?download=1	ATXN1Q82-GGA2.pdb	https://zenodo.org/record/3416591/files/ATXN1Q82-GGA2.pdb?download=1
ATXN1Q29-HEY2.pdb	https://zenodo.org/record/3416591/files/ATXN1Q29-HEY2.pdb?download=1	ATXN1Q82-HEY2.pdb	https://zenodo.org/record/3416591/files/ATXN1Q82-HEY2.pdb?download=1
ATXN1Q29-HEYL.pdb	https://zenodo.org/record/3416591/files/ATXN1Q29-HEYL.pdb?download=1	ATXN1Q82-HEYL.pdb	https://zenodo.org/record/3416591/files/ATXN1Q82-HEYL.pdb?download=1
ATXN1Q29-HNRPLL.pdb	https://zenodo.org/record/3416591/files/ATXN1Q29-HNRPLL.pdb?download=1	ATXN1Q82-HNRPLL.pdb	https://zenodo.org/record/3416591/files/ATXN1Q82-HNRPLL.pdb?download=1
ATXN1Q29-ILVBL.pdb	https://zenodo.org/record/3416591/files/ATXN1Q29-ILVBL.pdb?download=1	ATXN1Q82-ILVBL.pdb	https://zenodo.org/record/3416591/files/ATXN1Q82-ILVBL.pdb?download=1
ATXN1Q29-IMMT.pdb	https://zenodo.org/record/3416591/files/ATXN1Q29-IMMT.pdb?download=1	ATXN1Q82-IMMT.pdb	https://zenodo.org/record/3416591/files/ATXN1Q82-IMMT.pdb?download=1
ATXN1Q29-KCTD15.pdb	https://zenodo.org/record/3416591/files/ATXN1Q29-KCTD15.pdb?download=1	ATXN1Q82-KCTD15.pdb	https://zenodo.org/record/3416591/files/ATXN1Q82-KCTD15.pdb?download=1
ATXN1Q29-KIF22.pdb	https://zenodo.org/record/3416591/files/ATXN1Q29-KIF22.pdb?download=1	ATXN1Q82-KIF22.pdb	https://zenodo.org/record/3416591/files/ATXN1Q82-KIF22.pdb?download=1
ATXN1Q29-LASP1.pdb	https://zenodo.org/record/3416591/files/ATXN1Q29-LASP1.pdb?download=1	ATXN1Q82-LASP1.pdb	https://zenodo.org/record/3416591/files/ATXN1Q82-LASP1.pdb?download=1
ATXN1Q29-LITAF.pdb	https://zenodo.org/record/3416591/files/ATXN1Q29-LITAF.pdb?download=1	ATXN1Q82-LITAF.pdb	https://zenodo.org/record/3416591/files/ATXN1Q82-LITAF.pdb?download=1
ATXN1Q29-LPAR2.pdb	https://zenodo.org/record/3416591/files/ATXN1Q29-LPAR2.pdb?download=1	ATXN1Q82-LPAR2.pdb	https://zenodo.org/record/3416591/files/ATXN1Q82-LPAR2.pdb?download=1
ATXN1Q29-MAGEB18.pdb	https://zenodo.org/record/3416591/files/ATXN1Q29-MAGEB18.pdb?download=1	ATXN1Q82-MAGEB18.pdb	https://zenodo.org/record/3416591/files/ATXN1Q82-MAGEB18.pdb?download=1
ATXN1Q29-MAGEB2.pdb	https://zenodo.org/record/3416591/files/ATXN1Q29-MAGEB2.pdb?download=1	ATXN1Q82-MAGEB2.pdb	https://zenodo.org/record/3416591/files/ATXN1Q82-MAGEB2.pdb?download=1
ATXN1Q29-MAGEB6.pdb	https://zenodo.org/record/3416591/files/ATXN1Q29-MAGEB6.pdb?download=1	ATXN1Q82-MAGEB6.pdb	https://zenodo.org/record/3416591/files/ATXN1Q82-MAGEB6.pdb?download=1
ATXN1Q29-MCART1.pdb	https://zenodo.org/record/3416591/files/ATXN1Q29-MCART1.pdb?download=1	ATXN1Q82-MCART1.pdb	https://zenodo.org/record/3416591/files/ATXN1Q82-MCART1.pdb?download=1
ATXN1Q29-MLST8.pdb	https://zenodo.org/record/3416591/files/ATXN1Q29-MLST8.pdb?download=1	ATXN1Q82-MLST8.pdb	https://zenodo.org/record/3416591/files/ATXN1Q82-MLST8.pdb?download=1
ATXN1Q29-MSX2.pdb	https://zenodo.org/record/3416591/files/ATXN1Q29-MSX2.pdb?download=1	ATXN1Q82-MSX2.pdb	https://zenodo.org/record/3416591/files/ATXN1Q82-MSX2.pdb?download=1
ATXN1Q29-NCAM1.pdb	https://zenodo.org/record/3416591/files/ATXN1Q29-NCAM1.pdb?download=1	ATXN1Q82-NCAM1.pdb	https://zenodo.org/record/3416591/files/ATXN1Q82-NCAM1.pdb?download=1
ATXN1Q29-OTX2.pdb	https://zenodo.org/record/3416591/files/ATXN1Q29-OTX2.pdb?download=1	ATXN1Q82-OTX2.pdb	https://zenodo.org/record/3416591/files/ATXN1Q82-OTX2.pdb?download=1
ATXN1Q29-PIAS1.pdb	https://zenodo.org/record/3416591/files/ATXN1Q29-PIAS1.pdb?download=1	ATXN1Q82-PIAS1.pdb	https://zenodo.org/record/3416591/files/ATXN1Q82-PIAS1.pdb?download=1
ATXN1Q29-PLEKHB1.pdb	https://zenodo.org/record/3416591/files/ATXN1Q29-PLEKHB1.pdb?download=1	ATXN1Q82-PLEKHB1.pdb	https://zenodo.org/record/3416591/files/ATXN1Q82-PLEKHB1.pdb?download=1
ATXN1Q29-PPAT.pdb	https://zenodo.org/record/3416591/files/ATXN1Q29-PPAT.pdb?download=1	ATXN1Q82-PPAT.pdb	https://zenodo.org/record/3416591/files/ATXN1Q82-PPAT.pdb?download=1
ATXN1Q29-PSPH.pdb	https://zenodo.org/record/3416591/files/ATXN1Q29-PSPH.pdb?download=1	ATXN1Q82-PSPH.pdb	https://zenodo.org/record/3416591/files/ATXN1Q82-PSPH.pdb?download=1
ATXN1Q29-QKI.pdb	https://zenodo.org/record/3416591/files/ATXN1Q29-QKI.pdb?download=1	ATXN1Q82-QKI.pdb	https://zenodo.org/record/3416591/files/ATXN1Q82-QKI.pdb?download=1
ATXN1Q29-RAI2.pdb	https://zenodo.org/record/3416591/files/ATXN1Q29-RAI2.pdb?download=1	ATXN1Q82-RAI2.pdb	https://zenodo.org/record/3416591/files/ATXN1Q82-RAI2.pdb?download=1
ATXN1Q29-RAPGEF1.pdb	https://zenodo.org/record/3416591/files/ATXN1Q29-RAPGEF1.pdb?download=1	ATXN1Q82-RAPGEF1.pdb	https://zenodo.org/record/3416591/files/ATXN1Q82-RAPGEF1.pdb?download=1
ATXN1Q29-RBFOX2.pdb	https://zenodo.org/record/3416591/files/ATXN1Q29-RBFOX2.pdb?download=1	ATXN1Q82-RBFOX2.pdb	https://zenodo.org/record/3416591/files/ATXN1Q82-RBFOX2.pdb?download=1
ATXN1Q29-RBM26.pdb	https://zenodo.org/record/3416591/files/ATXN1Q29-RBM26.pdb?download=1	ATXN1Q82-RBM26.pdb	https://zenodo.org/record/3416591/files/ATXN1Q82-RBM26.pdb?download=1
ATXN1Q29-SEMA4G.pdb	https://zenodo.org/record/3416591/files/ATXN1Q29-SEMA4G.pdb?download=1	ATXN1Q82-SEMA4G.pdb	https://zenodo.org/record/3416591/files/ATXN1Q82-SEMA4G.pdb?download=1
ATXN1Q29-SF1.pdb	https://zenodo.org/record/3416591/files/ATXN1Q29-SF1.pdb?download=1	ATXN1Q82-SF1.pdb	https://zenodo.org/record/3416591/files/ATXN1Q82-SF1.pdb?download=1
ATXN1Q29-SLC6A13.pdb	https://zenodo.org/record/3416591/files/ATXN1Q29-SLC6A13.pdb?download=1	ATXN1Q82-SLC6A13.pdb	https://zenodo.org/record/3416591/files/ATXN1Q82-SLC6A13.pdb?download=1
ATXN1Q29-STAM2.pdb	https://zenodo.org/record/3416591/files/ATXN1Q29-STAM2.pdb?download=1	ATXN1Q82-STAM2.pdb	https://zenodo.org/record/3416591/files/ATXN1Q82-STAM2.pdb?download=1
ATXN1Q29-SV2A.pdb	https://zenodo.org/record/3416591/files/ATXN1Q29-SV2A.pdb?download=1	ATXN1Q82-SV2A.pdb	https://zenodo.org/record/3416591/files/ATXN1Q82-SV2A.pdb?download=1
ATXN1Q29-TCTA.pdb	https://zenodo.org/record/3416591/files/ATXN1Q29-TCTA.pdb?download=1	ATXN1Q82-TCTA.pdb	https://zenodo.org/record/3416591/files/ATXN1Q82-TCTA.pdb?download=1
ATXN1Q29-TMX2.pdb	https://zenodo.org/record/3416591/files/ATXN1Q29-TMX2.pdb?download=1	ATXN1Q82-TMX2.pdb	https://zenodo.org/record/3416591/files/ATXN1Q82-TMX2.pdb?download=1
ATXN1Q29-TOMM20.pdb	https://zenodo.org/record/3416591/files/ATXN1Q29-TOMM20.pdb?download=1	ATXN1Q82-TOMM20.pdb	https://zenodo.org/record/3416591/files/ATXN1Q82-TOMM20.pdb?download=1
ATXN1Q29-TP53I11.pdb	https://zenodo.org/record/3416591/files/ATXN1Q29-TP53I11.pdb?download=1	ATXN1Q82-TP53I11.pdb	https://zenodo.org/record/3416591/files/ATXN1Q82-TP53I11.pdb?download=1
ATXN1Q29-TRIM38.pdb	https://zenodo.org/record/3416591/files/ATXN1Q29-TRIM38.pdb?download=1	ATXN1Q82-TRIM38.pdb	https://zenodo.org/record/3416591/files/ATXN1Q82-TRIM38.pdb?download=1
ATXN1Q29-TSC1.pdb	https://zenodo.org/record/3416591/files/ATXN1Q29-TSC1.pdb?download=1	ATXN1Q82-TSC1.pdb	https://zenodo.org/record/3416591/files/ATXN1Q82-TSC1.pdb?download=1
ATXN1Q29-TTRAP.pdb	https://zenodo.org/record/3416591/files/ATXN1Q29-TTRAP.pdb?download=1	ATXN1Q82-TTRAP.pdb	https://zenodo.org/record/3416591/files/ATXN1Q82-TTRAP.pdb?download=1
ATXN1Q29-UHRF2.pdb	https://zenodo.org/record/3416591/files/ATXN1Q29-UHRF2.pdb?download=1	ATXN1Q82-UHRF2.pdb	https://zenodo.org/record/3416591/files/ATXN1Q82-UHRF2.pdb?download=1
ATXN1Q29-WBSCR16.pdb	https://zenodo.org/record/3416591/files/ATXN1Q29-WBSCR16.pdb?download=1	ATXN1Q82-WBSCR16.pdb	https://zenodo.org/record/3416591/files/ATXN1Q82-WBSCR16.pdb?download=1
ATXN1Q29-YWHAE.pdb	https://zenodo.org/record/3416591/files/ATXN1Q29-YWHAE.pdb?download=1	ATXN1Q82-YWHAE.pdb	https://zenodo.org/record/3416591/files/ATXN1Q82-YWHAE.pdb?download=1
ATXN1Q29-ZC3H10.pdb	https://zenodo.org/record/3416591/files/ATXN1Q29-ZC3H10.pdb?download=1	ATXN1Q82-ZC3H10.pdb	https://zenodo.org/record/3416591/files/ATXN1Q82-ZC3H10.pdb?download=1
ATXN1Q29-ZSCAN1.pdb	https://zenodo.org/record/3416591/files/ATXN1Q29-ZSCAN1.pdb?download=1	ATXN1Q82-ZSCAN1.pdb	https://zenodo.org/record/3416591/files/ATXN1Q82-ZSCAN1.pdb?download=1
